# Supplementary material for: Comparison of Gross Lesions in Poultry Naturally Infected With High Pathogenicity Avian Influenza H5N6 and H5N1 Viruses in South Korea, 2023–2025
Source: Transbound Emerg Dis. 2025 Nov 25;2025:1736453. doi: 10.1155/tbed/1736453 (PMC12672067; doi:10.1155/tbed/1736453)
Supplement: Supporting Information 2 — Summary the individual HPAI outbreaks analyzed in this study. [file 1736453.f2.xlsx]

## Sheet: Sheet1
supplementary Table 2. Summary the individual HPAI outbreaks analyzed in this study
season	date of outbreak	Location	Farm type	Species affected	Number of birds at risk	Age (week-old)	Increase in mortality	Decrease in egg production	Virus subtype	Confirmation method
2023	2023-12-08	Jeonbuk_Gimje	layer	chicken	160681	58	O	-	H5N6	RT-PCR and sequecing
	2023-12-08	Chungnam-Asan	layer	chicken	28052	37	O	-	H5N6	RT-PCR and sequecing
	2023-12-11	Jeonbuk_Gimje	layer	chicken	66500	23	O	-	H5N6	RT-PCR and sequecing
	2023-12-12	Jeonbuk_Iksan	layer	chicken	74500	7~79	O	-	H5N6	RT-PCR and sequecing
	2023-12-13	Jeonbuk_Gimje	layer	chicken	32000	27	O	-	H5N6	RT-PCR and sequecing
	2023-12-13	Jeonbuk_Gimje	layer	chicken	41000	37	O	-	H5N6	RT-PCR and sequecing
	2023-12-13	Jeonbuk_Gimje	layer	chicken	25000	64	O	-	H5N6	RT-PCR and sequecing
	2023-12-13	Jeonbuk_Gimje	layer	chicken	115500	37	-	-	H5N6	RT-PCR and sequecing
	2023-12-14	Jeonbuk_Gimje	layer	chicken	35200	44	O	-	H5N6	RT-PCR and sequecing
	2023-12-14	Jeonbuk_Gimje	layer	chicken	47000	87	O	-	H5N6	RT-PCR and sequecing
	2023-12-06	Jeonbuk_Iksan	broiler-breeder	chicken	26000	33	O	-	H5N6	RT-PCR and sequecing
	2023-12-06	Jeonbuk_Iksan	broiler-breeder	chicken	62500	35	O	-	H5N6	RT-PCR and sequecing
	2023-12-03	Jeonnam_Goheung	Meat duck	duck	22000	6	O	-	H5N6, H5N1	RT-PCR and sequecing
	2023-12-06	Jeonnam_Muan	Meat duck	duck	16000	6	-	-	H5N6	RT-PCR and sequecing
	2023-12-25	Jeonnam_Boseong	Meat duck	duck	14100	5	O	-	H5N6	RT-PCR and sequecing
	2023-12-11	Jeonbuk_Wanju	Breeder duck	duck	8165	33	O	O	H5N6	RT-PCR and sequecing
2024-2025	2024-12-02	Sejong	layer	chicken	233000	uk*	O	-	H5N1	RT-PCR and sequecing
	2024-12-15	Chungnam_Cheongyang	layer	chicken	140000	53	O	-	H5N1	RT-PCR and sequecing
	2024-12-19	Gyeonggi_Gimpo	layer	chicken	75000	uk	-	-	H5N1	RT-PCR and sequecing
	2024-12-22	Jeonbuk_Gimje	layer	chicken	75000	uk	O	-	H5N1	RT-PCR and sequecing
	2024-12-25	Gyeonggi_Yeoju	layer	chicken	69000	uk	O	-	H5N1	RT-PCR and sequecing
	2024-12-28	Jeonbuk_Gimje	layer	chicken	uk	uk	-	-	H5N1	RT-PCR and sequecing
	2024-12-30	Chungbuk_Eumseong	layer	chicken	44000	uk	O	-	H5N1	RT-PCR and sequecing
	2025-01-03	Jeonbuk_Gimje	layer	chicken	uk	uk	-	-	H5N1	RT-PCR and sequecing
	2025-01-03	Jeonbuk_Gimje	layer	chicken	uk	uk	-	-	H5N1	RT-PCR and sequecing
	2025-01-03	Gyeonggi_Yeoju	layer	chicken	104000	uk	-	-	H5N1	RT-PCR and sequecing
	2025-01-04	Jeonbuk_Gimje	layer	chicken	uk	43-45	O	-	H5N1	RT-PCR and sequecing
	2025-01-05	Jeonbuk_Gimje	layer	chicken	uk	uk	-	-	H5N1	RT-PCR and sequecing
	2025-01-07	Jeonbuk_Gimje	layer	chicken	uk	uk	O	-	H5N1	RT-PCR and sequecing
	2025-01-13	Chungbuk_Eumseong	layer	chicken	19600	uk	O	-	H5N1	RT-PCR and sequecing
	2025-01-16	Jeonbuk_Gimje	layer	chicken	uk	uk	O	-	H5N1	RT-PCR and sequecing
	2025-01-30	Jeonbuk_Gimje	layer	chicken	66000	uk	O	-	H5N1	RT-PCR and sequecing
	2024-10-29	Gangwon_Donghae	layer, meat duck	chicken, duck	850	uk	O	-	H5N1	RT-PCR and sequecing
	2024-12-11	Gyeongbuk_Yeongcheon	Layer-breeder	chicken	94200	19	O	-	H5N1	RT-PCR and sequecing
	2024-11-17	Incheon_Ganghwa	Broiler-breeder	chicken	17263	uk	O	-	H5N1	RT-PCR and sequecing
	2025-01-09	Chungnam_Dangjin	Broiler-breeder	chicken	30000	uk	O	-	H5N1	RT-PCR and sequecing
	2024-11-24	Jeonnam_Yeongam	mix breeding	KNC#, goose	18	uk	O	-	H5N1	RT-PCR and sequecing
	2024-12-21	Gyeonggi_Hwaseong	mix breeding	KNC, goose	100	uk	O	-	H5N1	RT-PCR and sequecing
	2024-11-07	Chungbuk_Eumseong	Meat duck	duck	23664	6	-	-	H5N1	RT-PCR and sequecing
	2024-12-02	Jeonnam_Gangjin	Meat duck	duck	22000	uk	O	-	H5N1	RT-PCR and sequecing
	2024-12-05	Jeonbuk_Gimje	Meat duck	duck	19000	5	O	-	H5N1	RT-PCR and sequecing
	2024-12-12	Jeonbuk_Buan	Meat duck	duck	22000	4	O	-	H5N1	RT-PCR and sequecing
	2024-12-17	Jeonbuk_Buan	Meat duck	duck	32000	5	-	-	H5N1	RT-PCR and sequecing
	2024-12-26	Jeonbuk_Buan	Meat duck	duck	38000	uk	-	-	H5N1	RT-PCR and sequecing
	2025-01-05	Jeonbuk_Gimje	Meat duck	duck	16400		O	-	H5N1	RT-PCR and sequecing
	2025-01-09	Jeonbuk_Buan	Meat duck	duck	24000	6	O	-	H5N1	RT-PCR and sequecing
	2025-01-15	Chungbuk_Eumseong	Breeder duck	duck	uk	uk	-	-	H5N1	RT-PCR and sequecing
	2025-01-17	Jeonnam_Damyang	Meat duck	duck	12000	uk	O	-	H5N1	RT-PCR and sequecing
	2025-01-21	Gyeongbuk_Gumi	Breeder duck	duck	7000	uk	-	O	H5N1	RT-PCR and sequecing
	*uk: unknown
	#KNC: Korean native chicken
